# Supplementary material for: The NICU flora: An effective technique to sample surfaces
Source: PLoS One. 2021 Sep 23;16(9):e0257821. doi: 10.1371/journal.pone.0257821 (PMC8460043; doi:10.1371/journal.pone.0257821)
Supplement: S1 File — (XLSX) [file pone.0257821.s001.xlsx]

## Sheet: Sheet1
Genus	Species	Frequency
Acinetobacter	lwoffi	44
Acinetobacter	baumanni	1
Acinetobacter	ursingii	5
Acinetobacter	pitti	6
Acinetobacter	johnsonii	4
Acinetobacter	baylyi	2
Acinetobacter	shindleri	10
Acinetobacter	radioresistens	2
Acinetobacter	species	21
Aerococcus	viridans	2
Arhtrobacter	arikitensis	1
Bacillus	cereus	66
Bacillus	altidunis	2
Bacillus	flexus	4
Bacillus	subtilis	1
Bacillus	firmus	1
Bacillus	circulans	1
Bacillus	megaterium	2
Bacillus	mycoidis	6
Bacillus	simplex	1
Bacillus	thuringiensis	2
Bacillus	galactosidilyticus	1
Bacillus	species	5
Bacillus	pumilus	4
Chryseobacterium	gleum	1
Citrobacter	koseri	1
Cronobacter	sakazakii	1
Enterobacter	cloacae	17
Enterococcus	faecalis	7
Enterococcus	casseliflavus	1
Erwinia	persicina	2
Escherichia	coli	9
Escherichia	hermannii	1
Escherichia	vulneris	8
Exiguobacterium	aurantiacum	6
Klebsiella	pneumonia	20
Klebsiella	oxytoca	3
Lactococcus	lactus	1
Leclercia	adecarboxylata	6
Massila	Species	1
Massila	timonae	11
Micrococcus	luteus	14
Moraxella	ostoensis	3
Moraxella	species	2
Nocardia	braziliensis	1
Paenibacillus	odorifer	1
Paenibacillus	polymia	1
Paenibacillus	amylolyticus	1
Pantoea	agglomerans	7
Pantoea	calida	2
Pantoea	dispersa	1
Pantoea	septica	4
Pantoea	species	1
Paracoccus	yeii	1
Pluralibacter	gergoviae	1
Proteus	mirabilis	2
Pseudomonas	aeruginosa	2
Pseudomonas	stutzeri	58
Pseudomonas	alacaligenes	1
Pseudomonas	monteili	1
Pseudomonas	caricapapaya	1
Pseudomonas	synxantha	2
Pseudomonas	luteola	7
Pseudomonas	fulva	1
Pseudomonas	graminis	1
Pseudomonas	lundensis	1
Pseudomonas	cichorii	2
Pseudomonas	xanthomarina	1
Pseudomonas	currugata	1
Pseudomonas	oryzihabitans	19
Pseudomonas	putida	5
Pseudomonas	koreensis	1
Pseudomonas	extrem orientalis	1
Pseudomonas	species	3
Serratia	marcescens	9
Serratia	liquefaciens	2
Staphylococcus	epidermidis	5
Staphylococcus	warneri	5
Staphylococcus	cohnii	1
Staphylococcus	saprophyticus	1
Staphylococcus	hemolyticus	3
Staphylococcus	xylosus	1
Staphylococcus	aureus	4
Sreptococcus	alpha	1
Stenotrophomonas	maltophilia	2
Stenotrophomonas	rhizophilia	1
Wautersiella	falsenii	1
	Total	476
30	87
